# Supplementary material for: Lunapark deficiency leads to an autosomal recessive neurodevelopmental phenotype with a degenerative course, epilepsy and distinct brain anomalies
Source: Brain Commun. 2023 Aug 17;5(5):fcad222. doi: 10.1093/braincomms/fcad222 (PMC10546953; doi:10.1093/braincomms/fcad222)
Supplement: fcad222_Supplementary_Data [file fcad222_supplementary_data.zip]

Archive with 6 entries (6 files):
- Supplementary_Figure 1.tif
- Supplementary_Figure 2.tif
- Supplementary_table_1.docx
- Supplementary_table_2docx.docx
- EEG findings_supplementary data_PS.docx
- Supplementary Figure and Table Legends (JP).docx
